# Supplementary material for: Exploring Peptaibol’s Profile, Antifungal, and Antitumor Activity of Emericellipsin A of Emericellopsis Species from Soda and Saline Soils
Source: Molecules. 2022 Mar 7;27(5):1736. doi: 10.3390/molecules27051736 (PMC8911692; doi:10.3390/molecules27051736)
Supplement: Supplementary file 1 [file molecules-27-01736-s001.zip]

Archive with 1 entries (1 files):
- molecules-1617286-supplementary.pdf
